# Supplementary material for: Dynamic Chloroplast Genome Rearrangement and DNA Barcoding for Three Apiaceae Species Known as the Medicinal Herb “Bang-Poong”
Source: Int J Mol Sci. 2019 May 4;20(9):2196. doi: 10.3390/ijms20092196 (PMC6539805; doi:10.3390/ijms20092196)
Supplement: Supplementary file 1 [file ijms-20-02196-s001.zip]

Archive with 2 entries (2 files):
- ijms-469380-supplementary.docx
- Supplementary Data S1.xlsx
