# Supplementary material for: Dynamic Chloroplast Genome Rearrangement and DNA Barcoding for Three Apiaceae Species Known as the Medicinal Herb “Bang-Poong”
Source: Int J Mol Sci. 2019 May 4;20(9):2196. doi: 10.3390/ijms20092196 (PMC6539805; doi:10.3390/ijms20092196)
Supplement: Supplementary file 1 [file ijms-20-02196-s001.zip › Supplementary Data S1.xlsx]

## Sheet: L. seseloides vs. P. japonicum
Gene name	Ka	Ks	Ka/Ks	Amino acid identity (%)	Nucloetide identity (%)
rps12	0.0035	0	99	99.19	99.73
psbA	0	0.0132	0.001	100	99.72
matK	0.0047	0.0046	1.01652	99.01	99.54
rps16	0	0	25.9757	100	100
psbK	0	0	0.27143	100	100
psbI	0	0	0.4762	100	100
atpA	0.0009	0.0117	0.07463	99.8	99.67
atpF	0.0051	0.0071	0.72997	98.9	99.45
atpH	0	0	0.44095	100	100
atpI	0	0.0067	0.001	100	99.87
rps2	0	0.0056	0.001	100	99.86
rpoC2	0.0057	0.0021	2.70719	98.7	99.52
rpoC1	0.0013	0.0111	0.11708	99.71	99.66
rpoB	0.0012	0.0067	0.17391	99.72	99.78
petN	0	0	0.001	100	100
psbM	0	0	0.001	100	100
psbD	0	0	0.001	100	100
psbC	0	0.0034	0.001	100	99.93
psbZ	0	0	0.37861	100	100
rps14	0	0	0.49755	100	100
psaB	0	0.0065	0.001	100	99.82
psaA	0.0012	0.0052	0.23727	99.73	99.78
ycf3	0	0.0225	0.001	100	99.6
rps4	0.0021	0.0078	0.27321	99.5	99.67
ndhJ	0.0027	0.0212	0.12752	99.37	99.37
ndhK	0.0039	0.0068	0.57625	99.11	99.56
ndhC	0	0	0.51793	100	100
atpE	0	0	0.31979	100	100
atpB	0.0009	0.0029	0.30126	99.8	99.87
rbcL	0	0.0064	0.001	100	99.86
psaI	0	0	0.001	100	100
ycf4	0.0049	0	99	98.91	99.64
cemA	0.0037	0.0147	0.25343	99.13	99.42
petA	0	0.0057	0.001	100	99.9
psbJ	0	0	99	100	100
psbL	0	0	0.001	100	100
psbF	0	0	0.2459	100	100
psbE	0	0	0.001	100	100
petL	0	0.0422	0.001	100	98.92
petG	0	0.0292	0.001	100	99.1
psaJ	0	0.0212	0.001	100	99.21
rpl33	0	0	6.45644	100	100
rps18	0.0128	0.0001	99	97.03	99.01
rpl20	0	0.0145	0.001	100	99.74
psbB	0.0009	0.0141	0.06234	99.8	99.61
psbT	0	0	0.38001	100	100
psbN	0	0	0.41697	100	100
psbH	0	0.0479	0.001	100	99.09
petB	0	0.0067	0.001	100	99.84
petD	0	0	0.001	100	100
rpoA	0.0035	0.0133	0.26669	99.11	99.5
rps11	0.0032	0	99	99.28	99.76
rpl36	0	0	85.6428	100	100
infA	0	0.0204	0.001	100	99.57
rps8	0.0031	0.0136	0.2297	99.25	99.5
rpl14	0	0	0.5242	100	100
rpl16	0	0.0142	0.001	100	99.75
rps3	0	0.017	0.001	100	99.69
rpl22	0.0053	0.0092	0.58014	98.78	99.39
rps19	0	0	0.38734	100	100
rpl2	0.0033	0.0049	0.66309	99.27	99.64
rpl23	0	0.0153	0.001	100	99.64
ycf2	0.0071	0.007	1.02195	98.37	99.3
ndhB	0	0	0.4586	100	100
rps7	0	0	0.39779	100	100
ycf1	0.0046	0.0096	0.48272	99.01	99.45
ndhF	0.0049	0.017	0.28918	98.92	99.33
rpl32	0	0	0.43255	100	100
ccsA	0.0015	0	99	99.69	99.9
ndhD	0.0019	0	99	99.6	99.87
psaC	0	0	0.44744	100	100
ndhE	0.0039	0	99	99.01	99.67
ndhG	0	0.0147	0.001	100	99.62
ndhI	0.0027	0	99	99.4	99.8
ndhH	0.0022	0.0167	0.13146	99.49	99.49
rps15	0.0048	0.0342	0.14019	98.89	98.89
Median	0	0.004

## Sheet: L. seseloides vs. G. littoralis
Gene name	Ka	Ks	Ka/Ks	Amino acid identity (%)	Nucloetide identity (%)
rps12	0.0035	0	99	99.19	99.73
psbA	0	0.0033	0.001	100	99.91
matK	0.011	0.0099	1.11286	97.43	98.94
rps16	0.0108	0.0001	99	97.44	99.15
psbK	0	0	0.51824	100	100
psbI	0	0	0.43553	100	100
atpA	0.0017	0.0151	0.11491	99.61	99.54
atpF	0.0051	0.0071	0.71964	98.9	99.45
atpH	0	0.0192	0.001	100	99.59
atpI	0	0.0095	0.001	100	99.73
rps2	0.0017	0	99	99.57	99.86
rpoC2	0.0044	0.0109	0.40362	98.99	99.42
rpoC1	0.0019	0.0167	0.11423	99.56	99.51
rpoB	0.0015	0.0089	0.17286	99.63	99.72
petN	0	0	0.001	100	100
psbM	0	0	0.001	100	100
psbD	0	0	0.001	100	100
psbC	0	0.0173	0.001	100	99.65
psbZ	0	0	0.41116	100	100
rps14	0	0	0.48599	100	100
psaB	0	0.0162	0.001	100	99.59
psaA	0	0.0115	0.001	100	99.73
ycf3	0	0.0384	0.001	100	99.4
rps4	0	0	0.001	100	100
ndhJ	0.0028	0.0386	0.07253	99.37	98.95
ndhK	0.0019	0.0073	0.25922	99.56	99.7
ndhC	0	0	0.0723	100	100
atpE	0	0	0.50019	100	100
atpB	0	0	0.3776	100	100
rbcL	0.0074	0.0129	0.5693	98.53	99.16
psaI	0	0	0.001	100	100
ycf4	0.0077	0.0067	1.15847	98.37	99.28
cemA	0.0071	0.0093	0.76146	98.25	99.27
petA	0	0.0181	0.001	100	99.58
psbJ	0	0	99	100	100
psbL	0	0	0.001	100	100
psbF	0	0	0.001	100	100
psbE	0	0.0139	0.001	100	99.6
petL	0	0	99	100	100
petG	0	0.0292	0.001	100	99.1
psaJ	0	0.0212	0.001	100	99.21
rpl33	0.0064	0.0264	0.24401	98.48	98.99
rps18	0.0088	0.0457	0.19305	98.02	98.35
rpl20	0.0103	0.0122	0.8471	97.66	98.96
psbB	0.0017	0.0294	0.0591	99.61	99.21
psbT	0	0	0.34419	100	100
psbN	0	0	0.37647	100	100
psbH	0	0	0.38315	100	100
petB	0	0.0068	0.001	100	99.84
petD	0	0.0165	0.001	100	99.58
rpoA	0.0059	0.0001	99	98.58	99.53
rps11	0.0064	0.0001	99	98.55	99.52
rpl36	0	0	0.53594	100	100
infA	0	0	0.001	100	100
rps8	0.0065	0.0001	99	98.51	99.5
rpl14	0	0.0097	0.001	100	99.73
rpl16	0	0.0413	0.001	100	99.26
rps3	0.0038	0.0167	0.22997	99.08	99.39
rpl22	0.0026	0.0196	0.133	99.39	99.39
rps19	0	0.0218	0.001	100	99.64
rpl2	0.0083	0.0144	0.57662	98.18	99.03
rpl23	0	0.0313	0.001	100	99.28
ycf2	0.0187	0.0182	1.02555	96.3	98.17
ndhB	0	0	0.001	100	100
rps7	0	0	0.38204	100	100
ycf1	0.0096	0.0103	0.93158	97.74	99.04
ndhF	0.0088	0.0334	0.26504	97.98	98.74
rpl32	0.0077	0.0001	99	98.11	99.37
ccsA	0.0038	0.0057	0.67015	99.07	99.59
ndhD	0.0019	0.0048	0.39835	99.6	99.73
psaC	0	0	0.001	100	100
ndhE	0.0039	0	99	99.01	99.67
ndhG	0	0.0074	0.001	100	99.81
ndhI	0	0.0079	0.001	100	99.8
ndhH	0.0011	0.0285	0.03888	99.75	99.32
rps15	0.0093	0.0401	0.23246	97.78	98.52
Median	0	0.0072

## Sheet: P. japonicum vs. G. littoralis
Gene name	Ka	Ks	Ka/Ks	Amino acid identity (%)	Nucloetide identity (%)
rps12	0	0	99	100	100
psbA	0	0.0166	0.001	100	99.62
matK	0.0102	0.0096	1.06974	97.62	99.01
rps16	0.0108	0.0001	99	97.44	99.15
psbK	0	0	0.42777	100	100
psbI	0	0	0.51813	100	100
atpA	0.0009	0.0118	0.07405	99.8	99.67
atpF	0.0045	0	99	98.9	99.63
atpH	0	0.0192	0.001	100	99.59
atpI	0	0.017	0.001	100	99.6
rps2	0.0018	0.0072	0.24985	99.57	99.72
rpoC2	0.0058	0.0105	0.54828	98.7	99.33
rpoC1	0.0006	0.0271	0.02267	99.85	99.46
rpoB	0.0019	0.0085	0.2295	99.53	99.69
petN	0	0	0.38853	100	100
psbM	0	0	0.001	100	100
psbD	0	0	0.36637	100	100
psbC	0	0.014	0.001	100	99.72
psbZ	0	0	0.001	100	100
rps14	0	0	0.42204	100	100
psaB	0	0.0162	0.001	100	99.59
psaA	0.0012	0.0133	0.08969	99.73	99.6
ycf3	0	0.0299	0.001	100	99.4
rps4	0.0021	0.0078	0.27321	99.5	99.67
ndhJ	0.0054	0.0332	0.16133	98.73	98.95
ndhK	0.002	0.0121	0.16657	99.56	99.56
ndhC	0	0	0.001	100	100
atpE	0	0	0.34605	100	100
atpB	0.0009	0.0029	0.30129	99.8	99.87
rbcL	0.0073	0.0135	0.53677	98.53	99.16
psaI	0	0	0.001	100	100
ycf4	0.0083	0.0059	1.41104	98.37	99.28
cemA	0.0057	0.0067	0.85074	98.69	99.42
petA	0	0.0245	0.001	100	99.48
psbJ	0	0	99	100	100
psbL	0	0	0.42766	100	100
psbF	0	0	0.47904	100	100
psbE	0	0.0139	0.001	100	99.6
petL	0	0.0422	0.001	100	98.92
petG	0	0	0.001	100	100
psaJ	0	0	0.30724	100	100
rpl33	0.0064	0.0264	0.24401	98.48	98.99
rps18	0.0049	0.0349	0.14187	99.01	98.68
rpl20	0.0102	0.0256	0.39749	97.66	98.7
psbB	0.0009	0.025	0.03538	99.8	99.34
psbT	0	0	0.34045	100	100
psbN	0	0	0.001	100	100
psbH	0	0.0479	0.001	100	99.09
petB	0	0.0137	0.001	100	99.69
petD	0	0.0165	0.001	100	99.58
rpoA	0.005	0.01	0.50467	98.81	99.4
rps11	0.0032	0	99	99.28	99.76
rpl36	0	0	0.39415	100	100
infA	0	0.0204	0.001	100	99.57
rps8	0.0095	0.0131	0.72823	97.76	99
rpl14	0	0.0097	0.001	100	99.73
rpl16	0.0001	0.0582	0.001	100	99.01
rps3	0.0039	0	99	99.08	99.69
rpl22	0.0078	0.0103	0.75215	98.17	99.19
rps19	0	0.0218	0.001	100	99.64
rpl2	0.005	0.0094	0.53542	98.91	99.39
rpl23	0	0.0151	0.001	100	99.64
ycf2	0.0191	0.0164	1.1643	96.21	98.17
ndhB	0	0	0.45298	100	100
rps7	0	0	0.38883	100	100
ycf1	0.0088	0.015	0.58712	97.91	99.03
ndhF	0.0088	0.0303	0.29146	97.99	98.79
rpl32	0.0077	0.0001	99	98.11	99.37
ccsA	0.0053	0.0052	1.01533	98.77	99.49
ndhD	0.0019	0.0049	0.39704	99.6	99.73
psaC	0	0	0.001	100	100
ndhE	0	0	0.39158	100	100
ndhG	0	0.0073	0.001	100	99.81
ndhI	0.0027	0.0079	0.34287	99.4	99.6
ndhH	0.0032	0.0226	0.14265	99.24	99.32
rps15	0.0048	0.0341	0.14046	98.89	98.89
Median	0	0.00895
